# Supplementary material for: Genomic Analysis Reveals a New Cryptic Taxon Within the Anopheles gambiae Complex With a Distinct Insecticide Resistance Profile in the Coast of East Africa
Source: Mol Ecol. 2025 Apr 16;34(10):e17762. doi: 10.1111/mec.17762 (PMC12051790; doi:10.1111/mec.17762)
Supplement: Supplementary file 1 — Figure S1. Figure S2. Figure S3. Figure S4. Figure S5. Figure S6. Figure S7. Figure S8. Figure S9. Figure S10. Figure S11. Figure S12. [file MEC-34-e17762-s001.zip]

Archive with 13 entries (13 files):
- mec17762-sup-0012-FigureS11.pdf
- mec17762-sup-0013-FigureS12.pdf
- mec17762-sup-0001-supinfo.docx
- mec17762-sup-0002-FigureS1.pdf
- mec17762-sup-0003-FigureS2.pdf
- mec17762-sup-0004-FigureS3.pdf
- mec17762-sup-0005-FigureS4.pdf
- mec17762-sup-0006-FigureS5.pdf
- mec17762-sup-0007-FigureS6.pdf
- mec17762-sup-0008-FigureS7.pdf
- mec17762-sup-0009-FigureS8.pdf
- mec17762-sup-0010-FigureS9.pdf
- mec17762-sup-0011-FigureS10.pdf
